# Supplementary material for: Facile Synthesis of Fe-Doped, Algae Residue-Derived Carbon Aerogels for Electrochemical Dopamine Biosensors
Source: Sensors (Basel). 2024 Apr 27;24(9):2787. doi: 10.3390/s24092787 (PMC11086316; doi:10.3390/s24092787)
Supplement: Supplementary file 1 [file sensors-24-02787-s001.zip]

Archive with 1 entries (1 files):
- sensors-2974825-supplementary.pdf
